# Supplementary material for: IL-6 inhibition prevents costimulation blockade-resistant allograft rejection in T cell-depleted recipients by promoting intragraft immune regulation in mice
Source: Nat Commun. 2024 Jun 3;15:4309. doi: 10.1038/s41467-024-48574-w (PMC11148062; doi:10.1038/s41467-024-48574-w)
Supplement: Supplementary file 4 — Source Data [file 41467_2024_48574_MOESM4_ESM.xlsx]

## Sheet: Fig. 1
Figure 1B			cardiac allograft survival [1=event, 0=censored]
		Days after transplantation	untreated	ATG	CTLA4-Ig	ATG / CTLA4-Ig
		6	1
		7	1
		8	1
		8	1
		10	1
		10	1
		14		1
		14		1
		15		1
		16		1
		20		1
		22		1
		22		1
		14			1
		22			1
		36			1
		43			1
		100			0
		44				1
		52				1
		59				1
		65				1
		80				0 (censored)
		100				0
		100				0
		100				0
		100				0
					Spleen	intragraft
Figure 1C			group	individual	Tregs [Freq. within CD4 T cells]	Tregs [Freq. within CD4 T cells]
		day 14 (after cardiac transplantation)	CTLA4-Ig	1	19.9	11.1
				2	14.2	17
				3	14.5	8.04
				4	19.1	23.1
				5	15.4	9.83
				6	25.7	2.33
				7	19.8	23.5
			ATG / CTLA4-Ig	1	33.6	15.4
				2	68.1	24.7
				3	55.3	6.25
				4	37.4	TF (cell isolation)
				5	25.7	3.87
				6	37.2	10.4
				7	28.6	31.4
				8	32.1	9.62
				9	60.1	17.6
				10	40.5	0.57
				11	35.2	3.09
				12	68.3	4.35
				13	30.9	15
				14	39.4	TF (cell isolation)
					Spleen	intragraft
Figure 1D			group	individual	Log2(Treg:CD8 T cell ratio)	Log2(Treg:CD8 T cell ratio)
		day 14 (after cardiac transplantation)	CTLA4-Ig	1	-1.75	-4.3035
				2	-2.52	-3.5596
				3	-2.09	-4.1279
				4	-1.93	-2.8378
				5	-2.67	-3.6597
				6	-0.96	-0.9323
				7	-1.95	-2.4087
			ATG / CTLA4-Ig	1	1.55	-3.09
				2	-0.34	-3.78
				3	1.33	-4.25
				4	3.24	TF (cell isolation)
				5	0.56	-2.44
				6	1.32	-2
				7	1.76	-2.67
				8	2.39	-2.26
				9	3.69	-1.58
				10	1.29	-7.09
				11	1.53	-5.61
				12	3.95	-3.13
				13	0.68	-0.33
				14	1.06	TF (cell isolation)
					Serum
			group	individual	IL-23	IL-1α	IFN-γ	TNF-α	MCP-1	IL-12p70	IL-1β	IL-6	IL-27	IL-17A	IL-10	IFN-β
Figure 1E		Day 7 (after ATG)	ATG	1	8.72385	1.33037	13.3468	4.82369	2.2149	7.90282	3.96885	10.3646	0.584435	19.089	2.25	113.107	z-scores
				2	15.4851	1.48125	31.6657	2.21027	0.951837	0.882775	1.0806	27.568	1.40628	1.15169	7.32	288.677
				3	11.0973	2.70037	18.0474	7.49307	1.71114	8.46621	6.22034	20.8348	1.58582	4.52855	4.54	194.933
				4	16.0324	0.680792	24.0392	7.76644	3.43521	15.2735	11.4219	23.2021	1.21924	3.93262	5.78	214.787
			CTLA4-Ig	1	-1.09622	0.305072	-0.72178	-0.515904	-0.163124	-0.422338	0.882622	-0.988735	0.374255	-0.28402	-0.45	-0.730108
				2	0.399329	1.01379	-0.386504	0.0541673	-0.041094	1.43603	0.149678	0.967605	-0.314676	-1.06179	-0.45	-0.730108
				3	-0.844634	0.217607	-0.632234	0.374594	1.14062	-0.280478	0.206544	0.271046	0.479408	-0.712456	1.91	-0.730108
				4	0.103524	2.09463	1.01239	1.56221	1.56825	-0.357488	1.33825	3.14035	-0.508219	1.69784	1.8	-0.730108
				5	-1.60848	-1.93575	-1.16482	-1.27119	-1.39594	-1.38293	-0.602222	-0.988735	-0.824362	-1.28834	-0.45	-0.730108
			ATG / CTLA4-Ig	1	7.04483	0.168141	12.4565	-0.589653	0.626422	-1.38293	-0.602222	8.86437	0.603064	0.334268	1.74	165.223
				2	29.0024	3.11678	40.817	27.4735	11.3109	74.5264	31.0457	58.135	3.46743	11.8719	11.14	285.185
				3	5.05462	-1.57712	8.90699	-1.27119	-0.615784	-1.38293	-0.602222	5.51273	0.0612868	-0.817508	-0.45	102.807
				4	7.27629	-1.56273	12.039	-1.27119	-0.953714	-1.38293	9.64425	10.5475	0.475839	-0.934162	-0.45	144.39
				5	5.93498	-1.76847	8.7482	-1.27119	0.469973	-1.38293	-0.602222	7.34083	0.233351	-0.213775	-0.45	116.094
					Serum
Figure 1F			group	individual	IL-6 [pg/ml]	IL-23 [pg/ml]	IFNγ [pg/ml]	IFNβ [pg/ml]
		Day 7 (after ATG)	CTLA4-Ig	1	0	45.42	4.26	0
				2	13.425	178.01	7.48	0
				3	8.645	67.72	5.12	0
				4	28.335	151.78	20.91	0
				5	0	0	0	0
			ATG / CTLA4-Ig	1	67.615	767.17	130.82	4775.55
				2	405.725	2713.84	403.2	8227.65
				3	44.615	590.73	96.73	2979.45
				4	79.165	787.69	126.81	4176.05
				5	57.16	668.78	95.21	3361.8

## Sheet: Fig. 2
Figure 2B			cardiac allograft survival [1=event, 0=censored]
		Days after transplantation	αIL6	ATG + αIL6	CTLA4-Ig	CTLA4-Ig + αIL6	ATG / CTLA4-Ig	ATG / CTLA4-Ig + αIL6
		8	1
		10	1
		11	1
		11	1
		26		1
		26		1
		29		1
		32		1
		46		1
		64		1
		14			1
		22			1
		36			1
		43			1
		100			0
		19				1
		25				1
		42				1
		60				1
		44					1
		52					1
		59					1
		65					1
		80					0 (censored)
		100					0
		100					0
		100					0
		100					0
		100						0
		100						0
		100						0
		100						0
		100						0
		100						0
		100						0
		100						0
Figure 2D			group	individual	ISHLT 2004 score
		cardiac allografts - day 14 after transplantation	ATG / CTLA4-Ig + αIL6	1	0
				2	1
				3	1
				4	0
				5	0
				6	2
				7	1
				8	1
				9	1
				10	TF (paraffin embedding)
				11	1
				12	1
				13	TF (paraffin embedding)
			ATG / CTLA4-Ig	1	1
				2	2
				3	2
				4	2
				5	3
				6	3
				7	1
				8	1
				9	3
				10	2
				11	1
				12	2
				13	0
				14	0
Figure 2E			group	individual	DSA [0=negative; 1=positive]
		serum (at rejection or end of follow-up)	ATG / CTLA4-Ig + αIL6	1	1
				2	0
				3	0
				4	0
				5	0
				6	1
				7	1
				8	0
			ATG / CTLA4-Ig	1	1
				2	1
				3	1
				4	1
				5	1
				6	1
				7	1
				8	TF (death before serum isolation)
				9	1
Figure 2F			group	individual	IgG+ thymocytes [% within leukocytes]	IgG on thymocytes [MFI]
		serum (at rejection or end of follow-up)	ATG / CTLA4-Ig + αIL6	1	13.7	294
				2	0.41	65
				3	1.96	119
				4	6.53	0
				5	0.43	71
				6	8.87	218
				7	6.45	148
				8	0.75	117
			ATG / CTLA4-Ig	1	8.6	152
				2	38.3	369
				3	16.8	226
				4	11.9	179
				5	16.4	194
				6	28.8	347
				7	40.4	417
				8	TF (death before serum isolation)	TF (death before serum isolation)
				9	7.25	170

## Sheet: Fig. 3
					intragraft
Figure 3A			group	individual	CD4 T cells (x106)	CD8 T cells (x106)
		day 14 (after cardiac transplantation)	ATG / CTLA4-Ig + αIL6	1	0.033152	0.052416
				2	0.254664	0.077028
				3	0.057594	0.037072
				4	0.00652	0.012062
				5	0.104784	0.078144
				6	0.747024	0.332536
				7	0.0829501	0.0600544
				8	0.220064	0.3289
				9	0.24156	0.085644
				10	0.29302	0.05824
				11	0.0609	0.034916
			ATG / CTLA4-Ig	1	0.01176	0.01536
				2	0.0744	0.252
				3	0.042423	0.049941
				4	TF (cell isolation)	TF (cell isolation)
				5	0.75504	0.15752
				6	0.11284	0.04732
				7	0.103824	0.220008
				8	0.1395	0.0648
				9	0.03534	0.0186
				10	1.17416	0.9063
				11	0.600606	0.899268
				12	0.065934	0.024948
				13	0.2162	0.04089
				14	TF (cell isolation)	TF (cell isolation)
					intragraft
Figure 3B			group	individual	CD8 TEM [% within CD8 T cells]
		day 14 (after cardiac transplantation)	ATG / CTLA4-Ig + αIL6	1	42.5
				2	26.5
				3	33.8
				4	27.1
				5	27.6
				6	58.3
			ATG / CTLA4-Ig	1	61.8
				2	65.6
				3	64.5
				4	83.3
				5	70.5
				6	83.9
				7	84.4
				8	33.3
				9	87.6
				10	TF (cell isolation)
					Tregs [% within CD4 T cells]
Figure 3C			group	individual	intragraft	spleen
		day 14 (after cardiac transplantation)	ATG / CTLA4-Ig + αIL6	1	50.9	27.6
				2	68.5	38.2
				3	29.5	33.5
				4	31.8	41.6
				5	50.9	34.1
				6	42.4	33.9
				7	27.7	28.9
				8	14.4	25.4
				9	11.3	24.1
				10	n.d. (histology)	29.1
				11	37.9	28.6
				12	19	36.6
				13	n.d. (histology)	40.2
			ATG / CTLA4-Ig	1	15.4	50.7
				2	24.7	33.1
				3	6.25	31.7
				4	TF (cell isolation)	61.1
				5	3.87	24.3
				6	10.4	35.5
				7	32.9	25.6
				8	9.62	29.2
				9	17.6	56.5
				10	0.57	39.5
				11	3.09	35
				12	4.35	65.2
				13	15	30.6
				14	TF (cell isolation)	34.9
					Log2(Treg:CD8 T cell ratio)
Figure 3D			group	individual	intragraft	spleen
		day 14 (after cardiac transplantation)	ATG / CTLA4-Ig + αIL6	1	-1.62	0.88
				2	1.18	2.52
				3	-1.11	0.8
				4	-2.53	1.91
				5	-0.55	1.16
				6	-0.07	0.94
				7	-1.39	0.77
				8	-3.38	-0.39
				9	-1.64	0.3
				10	n.d. (histology)	-1.08
				11	0.93	1.21
				12	-1.62	1.85
				13	n.d. (histology)	1.8
			ATG / CTLA4-Ig	1	-3.09	1.64
				2	-3.78	0.5
				3	-4.25	0.87
				4	TF (cell isolation)	1.94
				5	-2.44	0.52
				6	-2	1.24
				7	-2.67	1.57
				8	-2.26	2.13
				9	-1.58	3.57
				10	-7.09	1.16
				11	-5.61	1.39
				12	-3.13	3.74
				13	-0.33	0.62
				14	TF (cell isolation)	0.85
					Log2(Treg:CD8 T cell ratio) - immunofluorescence
Figure 3F			group	individual	intragraft
		day 14 (after cardiac transplantation)	ATG / CTLA4-Ig + αIL6	1	-0.79
				2	-0.35
				3	0.71
				4	-1.12
				5	-0.14
				6	-3.9
				7	-1.82
				8	-0.88
				9	-1.2
				10	1.17
			ATG / CTLA4-Ig	1	-2.82
				2	-5.08
				3	-5.07
				4	-5.84
				5	-5.69
				6	-4.08
				7	-3.95
				8	-5.23
				9	-2.37
				10	-0.43
				11	-7.32
					intragraft
Figure 3G- 3I					CD4 T cells [x106]	CD8 T cells [x106]	CD8 TEM [Freq. within CD8 T cells]	CD8 TEM [x106]	Log2(Treg:CD8 T cell ratio)
		day 100 (after cardiac transplantation)	ATG / CTLA4-Ig	1	1.0948	1.8952	71.4	1.3524	-2.70465
				2	0.7384	1.6224	56.7	0.9204	-3.61298
				3	0.774	2.1844	74.5	1.6254	-3.71816
				4	0.8816	1.4036	58.2	0.8178	-3.15333
			ATG / CTLA4-Ig + αIL6	1	0.47197	0.32475	32.7	0.106085	-1.92139
				2	0.4992	0.3068	19.9	0.06058	-2.07014
				3	0.559617	0.260261	62.1	0.161965	-0.533269
				4	0.20933	0.051062	13.9	0.007139	-0.311708
				5	0.8262	0.25551	11.8	0.03009	-0.716001
				6	0.57222	0.25245	38.8	0.098175	-0.58978
				7	TF (cell isolation)	TF (cell isolation)	TF (cell isolation)	TF (cell isolation)	TF (cell isolation)
				8	0.27048	0.054234	18.2	0.009936	0.370299

## Sheet: Fig. 4
Figure 4B			cardiac allograft survival [1=event, 0=censored]
		Days after transplantation	without Treg depletion	early Treg depletion	late Treg depletion
		100	0
		100	0
		100	0
		100	0
		100	0
		100	0
		100	0
		100	0
		7		1
		8		1
		21		1
		22		1
		28		1
		30		1
		41		1
		58		1
		90		1
		100		0
		100		0
		39			1
		57			1
		63			1
		89			1
		91			1
		100			0
		100			0
		100			0
		100			0
Figure 4C		Treg vs. Teff signature (M3417)
Figure 4D		Interleukin 4/13 signalling (M27609)					Interleukin 10 signalling (M27605)

## Sheet: Fig. 5
Figure 5A - 5B					Day 8		Day 14		Day 21		Day 28
					Tregs [Freq. within CD4 T cells]	Foxp3 in Tregs [MFI]	Tregs [Freq. within CD4 T cells]	Foxp3 in Tregs [MFI]	Tregs [Freq. within CD4 T cells]	Foxp3 in Tregs [MFI]	Tregs [Freq. within CD4 T cells]	Foxp3 in Tregs [MFI]
		peripheral blood (Days after transplantation)	ATG / CTLA4-Ig	1	12.6	1266	10.2	968	6.92	1242	5.63	1020
				2	5.16	950	7.35	1361	5.64	1330	6.36	1122
				3	8.23	1419	15.6	999	5.14	1263	7.34	1095
				4	8.26	1353	4.66	1244	4.87	1366	6.25	1132
				5	5.76	1600	13	1029	4.96	1406	4.51	1027
				6	13.6	1048	4.96	1280	2.89	858	6.53	2405
				7	9.46	1012	12.6	1363	2.74	905	6.3	2741
				8	3.17	1052	4.83	1027	3.17	941	10.5	2747
				9	6.43	975	8.3	1141	7.87	1101	9.05	2509
			ATG / CTLA4-Ig + αIL6	1	22.6	2080	16.3	3500	7.13	2429	6.28	1606
				2	6.74	3009	8.33	3071	5.68	2670	4.57	1666
				3	12.2	2494	9.13	2883	7.45	1400	4.42	1949
				4	8.57	1918	8.65	2803	5.15	2489	5.28	1848
				5	19.4	3640	7.84	2147	2.45	1696	4.39	2797
				6	14.9	4171	7.88	2484	5.01	1999	5.74	2544
				7	10.5	2575	20.1	2509	3.46	1736	5.95	2961
				8	8.81	3009	10.5	2420	5	1918	6.85	2843
Figure 5C - 5H					CD44high [Freq. within Tregs]	Ki-67high [Freq. within Tregs]	CD25high [Freq. within Tregs]	CTLA4high [Freq. within Tregs]	PD-1high [Freq. within Tregs]	Helioshigh [Freq. within Tregs]
		spleen (day 14 after transplantation)	ATG / CTLA4-Ig	1	7.03	19.9	41.9	20.3	18.4	72.3
				2	13.4	29.1	54.6	50.2	14.3	70.4
				3	2.46	10.6	54.1	30.3	12.5	87.1
				4	5.28	13.6	73.8	27	12.8	90
				5	n.d.	9.89	48.3	10.6	19.2	73.3
				6	n.d.	9.28	57.1	13.3	21.6	80.6
				7	n.d.	7.26	47	14	25	84
				8	n.d.	5.61	58	9.74	24.6	84.3
				9	n.d.	26.5	49.2	25.2	27.6	87.6
				10	2.87	8.61	41	11	10.9	90.6
				11	2.73	4.21	50.7	6.48	11.9	87.6
				12	2.78	7.37	50.7	8.17	6.72	92.7
				13	2.56	9.98	52.4	35.3	6.97	82
				14	7.31	15.2	56.9	16.8	28.4	93
			ATG / CTLA4-Ig + αIL6	1	8.13	15.8	52.9	10.6	24.9	82
				2	11.3	23.6	56	19	26.5	87.2
				3	7.81	12.8	79.9	10.5	20.9	83.4
				4	9.52	22.5	69.9	13.7	24.6	86.5
				5	12.9	31.8	67.5	11.7	28.8	90.3
				6	9.37	17.6	53.4	12	11	75.2
				7	8.2	12.3	73.5	11.6	18.8	69.7
				8	5.77	9.78	44.6	10.2	9.86	76.6
				9	5.74	8.82	74	9.03	10.3	61.9
				10	15.8	32.4	71	31.4	18.8	71.4
				11	14	18.2	45.3	19.4	30.2	84
				12	12.4	13.9	63.3	21.6	37.5	84
				13	25.5	52.9	58	45.8	52.2	88.1
			naive BL6	1	9.93	24.7	60.4	13.6	20.5	79.9
				2	8.01	21.4	67.1	14.2	9.49	69.1
				3	6.91	15.6	72	9.26	9.94	67.8
				4	7.92	25.5	83	14.8	8.81	67.7
Figure 5K					cluster 1	Cluster 2	Cluster 3	cluster 4	Cluster 5
		Spleen (day 14 after transplantation)	ATG / CTLA4-Ig + αIL6	1	93.3	0.1	6.25	0.21	0.15
				2	87.4	0.1	12.1	0.3	0.16
				3	93.7	0.13	5.22	0.33	0.59
				4	88.5	0.1	10.5	0.35	0.55
				5	83.8	0	15.2	0.34	0.65
				6	89.4	0.1	8.31	0.23	1.94
				7	90.6	0.41	6.48	0.24	2.28
				8	93.1	0.21	5.71	0.19	0.79
				9	94.2	0.27	3.56	0.39	1.57
				10	77.2	0.82	21.3	0.16	0.48
				11	88.5	0.23	7.36	0.052	3.81
				12	90.3	0.55	5.91	0.092	3.18
				13	64.5	0.93	32.9	0.052	1.63
			ATG / CTLA4-Ig	1	90	0.084	9.13	0	0.5
				2	77.9	0.74	21	0	0.29
				3	94.6	0.097	5	0.019	0.25
				4	93.6	0.12	6.01	0	0.27
				5	95.1	0.098	4.28	0.38	0.15
				6	96.7	0.18	2.41	0.49	0.22
				7	96.4	0.12	2.95	0.42	0.14
				8	92.9	0.47	5.91	0.27	0.5
				9	90.9	0.25	7.52	0.46	0.89

## Sheet: Fig. 6
Figure 6A		Gene Symbol	log2(Fold change)	negative Log10(FDR adjusted p-value)
		Crocc2	-3.06642	2.61708
		Cd5l	-2.53404	2.58301
		Nxpe5	-1.65594	2.58301
		Hbb-bt	-3.34771	2.28303
		Apol11b	-3.93711	2.21451
		Chrnd	-4.62368	2.17869
		Mymk	-4.25371	2.17869
		Slc13a3	-1.31463	2.17869
		Tpd52	-0.734921	2.17869
		Slc41a3	0.910923	2.17869
		Hbb-bs	-3.32284	2.17869
		C3ar1	-0.829621	2.16889
		Tent5c	-2.67583	2.04092
		Hba-a1	-3.22455	2.04092
		Hba-a2	-3.27565	2.04092
		Dclre1c	-0.625039	1.96686
		Slc4a1	-3.76442	1.96686
		Clec4a3	-1.07299	1.90721
		Bglap3	-5.68546	1.84028
		Drd2	1.09525	1.84028
		Clec4a1	-0.984612	1.82383
		Ms4a6d	-1.32672	1.77417
		Fcgr2b	-0.967998	1.77142
		Gcn1	0.231077	1.77142
		Epb42	-4.90023	1.76986
		Masp2	1.32054	1.72671
		Bpgm	-2.33739	1.66194
		C5ar1	-0.974965	1.66194
		Eln	1.30915	1.65883
		Snca	-2.78606	1.65883
		Mefv	-1.44273	1.65883
		Gm5150	-1.68467	1.63007
		Pcdhga2	0.9837	1.63007
		Cd72	-1.52285	1.62759
		Cysltr2	-1.91402	1.61004
		Hcn4	1.03912	1.59302
		Tgm1	-1.20786	1.59302
		Cdc42ep3	0.416246	1.59302
		Alas2	-3.05476	1.56919
		Adss	-0.332714	1.56366
		Foxi1	-5.21327	1.56366
		Dpysl4	1.11459	1.48928
		Ms4a8a	-1.71073	1.48928
		Ncstn	-0.305259	1.4775
		Oip5	-1.84475	1.4775
		Snx2	-0.526639	1.4775
		Tmem8b	0.688263	1.46549
		Apobec1	-0.61183	1.46549
		Mpp1	-0.610678	1.46467
		Dmwd	0.410648	1.45994
		Trim10	-3.22574	1.45994
		Stap1	-1.07702	1.44688
		Ppp1r13l	0.431674	1.44688
		Itgam	-1.2541	1.43538
		Sfxn1	-0.427657	1.41162
		Pou2f2	-0.940194	1.40452
		Zdhhc23	-0.993335	1.39846
		Cdh1	-1.6384	1.39599
		Pus10	-0.608782	1.39599
		Nectin4	-0.832419	1.38606
		Plcd3	0.681107	1.38606
		Abca13	-2.41914	1.38391
		Lilr4b	-1.02402	1.37024
		Mylk4	0.983275	1.36152
		Plet1	-2.36544	1.34053
		Tnni1	-2.03818	1.30779
		Wnk4	0.777105	1.30779
		Fyb	-0.952506	1.30779
		Afap1l1	0.494571	1.30779
		GeneSymbol	ATG / CTLA4-Ig								ATG / CTLA4-Ig + αIL6								group
Figure 6B			1	2	3	4	5	6	7	8	1	2	3	4	5	6	7	8	individual
		Masp2	6.68151	7.07258	6.81939	6.60408	6.71045	6.95981	6.62628	6.9576	7.15557	7.57871	7.19378	7.3854	7.1301	7.04001	7.40469	7.00021	z-scores
		Gm43360	9.01957	8.32404	8.6924	9.15798	8.96303	8.42364	9.10253	9.8709	9.90448	9.84354	10.4746	10.4774	10.0974	9.38467	9.1395	9.91928
		Eln	14.7115	12.3092	14.2908	14.8287	14.6662	13.5313	14.6298	14.5514	14.9575	15.9786	15.6323	15.9844	14.176	15.5589	16.4222	15.5733
		Dpysl4	7.47103	6.97128	7.67737	6.99222	7.44658	7.20046	7.5724	7.68465	8.34763	7.94359	8.14031	8.26225	7.73238	7.51872	7.86379	7.85472
		Drd2	7.16797	6.94946	7.20505	7.09696	7.28598	7.12715	7.14677	7.20076	7.81148	7.12428	7.40066	7.86998	7.63393	7.30751	7.70427	7.92972
		Hcn4	7.50483	8.01554	7.98333	7.75839	7.65029	7.77555	7.61936	8.52721	8.62854	8.11532	8.57664	8.26797	8.4558	9.19178	8.46077	8.46324
		Gm48755	6.03577	6.03577	6.03577	6.03577	6.26904	6.2823	6.20733	6.29062	6.3269	6.68066	6.84294	6.41908	6.4125	6.42189	6.43478	6.58174
		Atcayos	8.34765	7.67223	7.3984	8.16706	8.13865	7.91331	8.23271	8.82735	8.69951	9.07618	9.65324	9.24103	8.95145	8.28176	8.33509	8.98272
		Ccl28	6.03577	6.03577	6.46441	6.03577	6.32131	6.46175	7.89821	6.47604	6.68243	7.2677	6.72815	6.79583	6.37292	6.6436	6.21466	8.06202
		Chrnd	7.12062	7.16349	7.73985	7.34405	6.36531	6.2102	7.09732	6.60271	6.03577	6.54717	6.03577	6.03577	6.03577	6.37041	6.03577	6.03577
		Crocc2	6.98059	8.07105	6.60919	8.01049	6.627	6.94425	7.22749	6.81286	6.2418	6.43272	6.35585	6.66821	6.5115	6.70065	6.47258	6.3823
		Tnni1	7.70759	7.94041	8.71311	7.78827	6.99492	6.70572	7.74983	7.41486	6.61511	7.52021	6.42739	6.81867	6.783	7.25415	6.78674	6.60805
		Mymk	6.92148	7.1282	7.64955	7.13833	6.43894	6.03577	7.05838	6.57396	6.03577	6.39833	6.03577	6.22785	6.03577	6.46715	6.2886	6.03577
		Oip5	7.21307	7.48627	6.88394	6.63144	6.55514	6.92839	6.79467	6.63001	6.55863	6.49366	6.51468	6.30721	6.61712	6.50797	6.50729	6.58174
		Epb42	6.98059	7.30801	7.6589	6.03577	6.69065	6.384	6.33257	6.51102	6.03577	6.03577	6.03577	6.03577	6.20463	6.03577	6.47258	6.03577
		Slc13a3	7.54837	7.84198	8.36345	7.90771	7.32387	7.50325	7.46341	7.72404	7.29173	7.09048	7.03024	7.13017	7.37991	6.92964	7.29832	7.01462
		Gm5150	6.94167	7.11003	7.3503	7.11096	7.05858	6.97508	6.77587	6.7049	6.49492	6.70017	6.54033	6.30721	6.32792	6.7273	6.80685	6.63315
		Cd5l	6.94167	8.45773	7.3984	7.13833	8.72354	7.94396	7.84862	6.75021	6.69813	6.77271	6.72815	6.57628	6.74543	6.92964	7.22873	6.72396
		Bglap3	6.51447	6.74814	6.03577	6.03577	7.09466	6.42487	7.91631	6.39571	6.03577	6.03577	6.03577	6.03577	6.20463	6.03577	6.03577	7.73282
		Tent5c	11.5323	12.2083	14.1705	9.34088	10.3048	10.2634	10.3669	11.0189	9.85288	9.74418	8.82692	9.63568	9.22677	9.63436	9.28849	9.81601
		4930430E12Rik	6.87946	7.72471	6.50498	7.37637	6.88163	7.44924	6.75654	6.88865	6.6327	6.03577	6.03577	6.03577	6.37292	6.54543	6.67594	6.2811
		Cd72	9.02983	11.0099	10.0054	8.87847	10.2528	10.853	9.87551	9.63656	9.4939	8.45335	8.02101	8.32387	8.95943	9.67061	8.80691	8.19181
		Stap1	7.67935	9.03424	8.235	8.09982	8.03705	8.07608	8.11533	7.70844	7.68246	7.64111	7.19378	7.48731	7.7391	7.76702	7.63232	7.40542
		Nxpe5	9.34578	9.44654	9.35659	9.15004	8.39933	7.97388	8.0631	8.88919	7.62334	8.35763	7.39248	7.45439	7.99804	7.78411	8.16449	7.56452
		Bpgm	10.5671	11.177	12.8339	8.61656	9.44598	9.04518	9.29411	10.0499	8.75101	8.87736	8.45795	9.19534	8.71324	8.71002	8.78344	8.99917
		Snca	9.61288	9.85128	11.9668	7.12474	8.40694	8.27776	8.3187	9.4052	8.15836	8.11532	7.38423	8.16095	7.30336	7.79257	7.41476	8.08369
		Igkv6-32	6.76264	7.75511	6.03577	7.12474	7.26649	6.4956	6.20733	6.03577	6.03577	6.03577	6.03577	6.03577	6.03577	6.22926	6.03577	6.03577
		Clec4a3	8.16124	9.07914	8.33657	8.33591	8.7967	8.66111	8.52534	8.63856	8.26136	7.68092	7.73585	7.36137	8.27122	8.02255	7.98661	7.63634
		Hbb-bt	11.9441	12.3627	14.7828	8.27195	10.6156	10.3961	10.7449	11.742	9.50333	9.27988	8.38356	9.87584	8.76916	9.58378	9.19598	9.93062
		Hbb-bs	14.6819	15.104	17.4946	10.297	13.1563	12.7616	12.9936	14.0104	12.0907	11.6877	10.5311	12.158	11.1462	12.1238	11.4446	12.6674
		Itgam	8.93831	9.71703	9.35918	9.272	8.83327	9.14041	8.23738	8.74858	8.1936	7.78096	7.35059	8.09093	7.98163	8.795	8.84301	7.85472
		Cdh1	7.47103	7.4607	7.4101	7.46781	8.5232	7.97978	9.79895	7.51217	7.08405	7.00623	6.39345	6.90349	6.66301	7.32042	6.9983	8.85877
		Plet1	6.7876	7.11003	6.63977	7.03866	7.35139	6.68338	9.05985	6.72795	6.03577	6.03577	6.35585	6.46401	6.27444	6.50797	6.50729	9.11423
		Lilr4b	9.52692	11.1514	10.6945	9.93464	9.71926	10.4743	9.6824	10.1356	9.56124	9.55447	8.82429	8.99609	9.16169	9.77416	9.86676	8.93217
		Abca13	6.76264	7.32284	6.72297	7.70421	6.89672	6.94425	6.60146	6.39571	6.6327	6.03577	6.31311	6.63921	6.59268	6.42189	6.34523	6.3823
		Hba-a1	12.3895	13.0835	15.2142	8.61266	10.6577	10.5317	10.7971	11.8781	9.97469	9.74418	8.88865	10.3386	9.18899	10.0429	9.36641	10.5521
		Hba-a2	11.9991	12.515	14.8005	8.27698	10.2589	10.1046	10.4041	11.3465	9.73805	9.29544	8.34288	9.88658	8.79927	9.48172	9.05864	10.0958
		Foxi1	6.42722	6.83026	6.03577	6.03577	6.26904	6.42487	7.22749	6.39571	6.03577	6.03577	6.03577	6.03577	6.03577	6.03577	6.21466	6.97063
		Slc4a1	9.08658	9.29702	11.5858	6.51216	7.76852	7.54633	7.70792	8.71649	7.39826	7.57156	6.45856	7.63876	6.64053	7.02259	6.69969	7.00021
		Ighg2b	7.01778	10.7879	6.79653	6.51216	8.21102	11.4014	9.12461	8.14067	6.36112	6.36022	6.03577	6.54174	6.97489	7.79257	7.27565	6.3823
		Ighg1	6.42722	11.3473	6.03577	6.60408	8.41451	10.3079	7.53998	6.57396	6.49492	6.59541	6.71001	6.03577	6.44823	6.6728	6.89977	6.20935
		Ighg3	6.03577	9.77676	6.03577	7.06829	8.91152	9.49303	6.77587	7.98145	6.03577	6.52118	6.03577	6.03577	6.37292	6.77753	6.67594	6.45968
		Ighd	7.16797	9.48019	7.71348	6.95977	7.4792	7.95602	8.12044	7.16231	7.0747	7.05536	6.96822	6.72233	7.10605	7.48626	7.26413	7.02879
		Ighv14-4	6.03577	7.5357	6.03577	6.03577	6.32131	7.21214	9.40409	6.9576	6.03577	6.03577	6.03577	6.03577	6.20463	6.03577	6.03577	6.03577
		Tgm1	7.40009	8.13167	7.82379	7.56119	7.4792	7.89455	7.4981	7.37333	7.08405	7.3051	6.79605	6.99797	7.08134	7.29443	7.5014	6.89158
		Cysltr2	7.10428	8.14639	7.06747	6.83444	7.09466	7.64349	7.10994	7.03632	6.74299	6.57186	6.39345	6.57628	6.54008	7.07383	6.78674	6.85757
		Apol11b	8.16768	9.99923	11.2512	6.63144	7.3051	8.50488	7.31226	8.51053	7.3709	6.61796	6.65218	7.09891	6.64053	7.65895	6.67594	6.87477
		Mefv	8.80876	9.27477	9.15627	8.5112	8.2962	8.57778	7.82949	8.01247	7.88453	7.74442	7.21357	7.42045	7.27312	8.15547	8.31135	7.39586
		Dcpp3	6.03577	6.03577	6.03577	6.03577	7.91003	6.03577	9.44153	6.03577	6.03577	6.03577	6.03577	6.03577	6.03577	6.03577	6.03577	6.03577
		Gm49838	7.28388	7.3519	8.68402	7.92102	6.89672	7.13977	7.21636	6.63001	6.77127	6.71908	6.76296	6.88317	6.83579	6.94909	6.95054	7.06996
		Trim10	6.85756	6.97128	7.80746	6.03577	6.627	6.58439	6.77587	7.23774	6.42041	6.03577	6.19606	6.54174	6.27444	6.3092	6.56975	6.03577
		Ms4a8a	6.92148	7.704	7.09987	6.99222	6.71045	7.41168	6.71608	7.29645	6.75728	6.59541	6.51468	6.69587	6.68467	6.92964	6.62537	6.42297
		Ms4a6d	9.023	9.70051	9.72863	9.0018	8.76207	9.53881	8.34903	8.8406	8.15119	8.35763	7.72366	7.69415	8.24904	8.77921	8.72823	7.62858
		Alas2	10.7637	11.363	13.4825	6.77349	9.44418	9.18209	9.51356	10.5353	8.86981	8.76615	7.82348	9.01602	7.90791	8.63716	8.2425	9.1876
Figure 6C		adaptive immune response ( MM4209)					T cell mediated cytotoxicity (MM4278)

## Sheet: suppl. Fig. 1
suppl. Figure 1A - 1C			groups	individuals	CD4 T cells [Freq. within leucocytes]	CD8 T cells [Freq. within leucocytes]	Tregs [Freq. within CD4 T cells]	CD8 TEM [Freq. within CD8 T cells]
		peripheral blood (8 days after ATG administration	naive BL6	1	12.2	9.38	5.9	3.4
				2	15.4	11.4	6.09	3.41
				3	18.8	11.5	9.27	3.83
				4	18.3	11.5	8.97	4.93
			ATG	1	0.95	0.15	20.8	11
				2	0.82	0.16	15.5	13
				3	1.05	0.1	16.5	14.4
				4	1.49	0.45	16.3	12.6
				5	1.15	0.22	20.6	56
				6	1.86	0.31	19	40.4
				7	1.6	0.47	23	23.6
				8	1.62	0.43	30.4	19.7
			CTLA4-Ig	1	18.7	12.6	2.9	3.43
				2	24.8	17.8	2.75	2.3
				3	20	14.8	2.91	3.16
				4	22.1	11.8	2.62	2.25
				5	18.8	11	0.67	2.25
				6	16.7	10.2	0.63	3.84
				7	14.4	9.84	0.96	2.67
				8	20	12.6	0.9	2.35
				9	19	11.2	1.16	1.99
			ATG / CTLA4-Ig	1	0.59	0.09	5.17	14.8
				2	0.79	0.11	4.59	14.7
				3	1.01	0.13	9.3	16.1
				4	0.55	0.09	4.72	17.5
				5	0.87	0.15	6.31	23.8
				6	0.87	0.17	7.3	23.3
				7	1.03	0.26	5.79	34.4
				8	1.29	0.17	6.91	11.8
				9	0.97	0.19	4.47	42.4
					day 3		day 8		day 14		day 21		day 28		day 35		day 42		day 49
suppl. Figure 1D			groups	individuals	CD4 T cells [Freq. within leucocytes]	CD8 T cells [Freq. within leucocytes]	CD4 T cells [Freq. within leucocytes]	CD8 T cells [Freq. within leucocytes]	CD4 T cells [Freq. within leucocytes]	CD8 T cells [Freq. within leucocytes]	CD4 T cells [Freq. within leucocytes]	CD8 T cells [Freq. within leucocytes]	CD4 T cells [Freq. within leucocytes]	CD8 T cells [Freq. within leucocytes]	CD4 T cells [Freq. within leucocytes]	CD8 T cells [Freq. within leucocytes]	CD4 T cells [Freq. within leucocytes]	CD8 T cells [Freq. within leucocytes]	CD4 T cells [Freq. within leucocytes]	CD8 T cells [Freq. within leucocytes]
		peripheral blood (days after ATG administration)	naive BL6	1	12.7	9.2	11.6	7.97	12.8	7.89	17.8	12.6	12	7.21	12.2	9.28	16.7	9.08	18.2	10.2
				2	18.7	12.5	15.6	10.8	20.6	12.2	23	14.1	16.2	9.73	13.8	7.73	14.5	7.28	12.3	6.47
				3	19.4	12.3	18.5	10.8	18.4	12.5	23.5	16.3	17.7	10.6	17.4	9.37	11.3	5.61	17.3	9.45
				4	13.2	9.28	18.2	10.6	14.2	8.4	19.8	14.4	14	7.93	11.9	8.31	9.88	5.4	14.2	7.31
			ATG	1	3.69	0.9	0.98	0.11	5.65	0.91	15.6	3.61	15.9	4.23	17.1	5.25	7.52	3.88	18.1	4.82
				2	1.53	0.13	0.86	0.11	3.16	0.35	16.4	2.8	15	3.35	13.9	3.52	17.5	4.75	18.9	5.33
				3	1.58	0.12	1.05	0.06	5.73	0.56	15.2	2.44	11.9	2.8	13.8	3.79	15.3	4.8	15.3	3.76
				4	3.64	0.93	7.16	2.97	8.88	4.15	8.73	5.45	9.17	5.01	13.9	3.61	16.3	4.89	6.98	3.07
			ATG / CTLA4-Ig	1	0.92	0.07	0.53	0.05	1.75	0.15	9.01	1.24	13.5	2.48	16.2	3.5	16.4	4.01	17.1	4.33
				2	1.45	0.1	0.73	0.07	3.69	0.34	9.04	1.3	10.4	2.57	11.9	3.66	13.4	3.12	17.7	3.87
				3	1.26	0.14	1.04	0.09	3.83	0.41	8.9	1.99	8.8	2.11	12.3	2.7	11.2	3.49	12.4	3.89
				4	0.68	0.07	0.54	0.06	1.65	0.23	9.15	1.16	9.96	1.93	10.6	3.27	12.6	3.91	12.8	4.32

## Sheet: suppl. Fig. 2
					Serum
			group	individual	IL-23	IL-1α	IFN-γ	TNF-α	MCP-1	IL-12p70	IL-1β	IL-6	IL-27	IL-17A	IL-10	IFN-β
suppl. Figure 2A		Day 7 (after cardiac transplantation)	ATG / CTLA4-Ig	1	2.06	0.33	4.9	3.01	0.14	1.04	0.23	1.36	11.33	0.03	0.39	8.82	z-scores
				2	3.05	-0.51	6.24	-0.92	0.11	-1.06	-0.82	1.65	13.11	0.17	-0.3	9.42
				3	3.54	-0.82	9.33	2.11	2.97	3.46	6.99	2.44	11.93	0.62	1.05	5.8
				4	5.77	0.62	13.98	0.7	0.13	1.91	0.12	3.18	18.89	0.81	0.03	14.33
				5	1.86	-0.66	3.04	-0.92	-0.25	-1.06	1.6	0.64	4.08	0.42	-0.18	6.44
			ATG / CTLA4-Ig + αIL6	1	-0.81	-0.19	1.38	1.11	3.22	-0.29	2.13	2.02	0.09	-0.06	-0.53	-0.11
				2	-1.23	-0.83	-1.27	-0.54	-0.02	-1.06	-0.82	-0.43	-1	-0.53	-0.76	-0.72
				3	-1.61	1.73	-1	-0.19	-0.29	-0.71	-0.45	-0.14	-0.6	-0.84	-0.12	-0.56
				4	-0.39	-0.91	-0.05	-1.43	-0.65	-1.06	-0.82	0.4	0.93	-0.63	-0.67	-0.72
				5	1.19	0.37	0.55	3.71	5.7	1.55	1.29	-0.43	1.93	-0.18	0.44	-0.22
				6	6.53	0.87	1.22	0.7	2.12	-1.06	-0.82	6.08	-1	0.35	0.51	-0.72
				7	-0.01	1.5	0.77	1.44	6.63	0.87	1.44	-0.43	-1	-0.41	2.73	1.61
				8	-1.87	-0.51	1.84	0.47	4.35	-1.06	-0.82	-0.43	-1	0.42	-0.66	-0.72
suppl. Figure 2B					Serum
			group	individual	IL-6 [pg/ml]	IL-23 [pg/ml]	IFNγ [pg/ml]	IFNβ [pg/ml]
		Day 7 (after cardiac transplantation)	ATG / CTLA4-Ig	1	72.23	347.79	47.98	2004.85
				2	82.63	435.4	58.42	2129.5
				3	75.75	478.84	82.39	1368.6
				4	116.54	676.1	118.57	3162.2
				5	29.77	330.12	33.51	1504.55
			ATG / CTLA4-Ig + αIL6	1	6.36	93.28	20.62	127.9
				2	0	56.63	0	0
				3	2.33	22.32	2.12	32.85
				4	11.28	130.55	9.53	0
				5	17.13	270.08	14.21	104.5
				6	0	743.27	19.37	0
				7	0	164.62	15.9	490.05
				8	0	0	24.24	0
			naive BL6	1	9.48	250.98	12.38	511.95
				2	1.71	259.74	5.04	452.35
				3	1.71	97.87	5.92	137.75
				4	6.49	206.28	14.58	51.6
				5	13.93	209.7	25.36	53.45
				6	0	113.32	5.65	0
				7	13.51	183.71	10.35	0
				8	0	0	0	0
					Spleen
suppl. Figure 2C - 2D			group	individual	Tfh [% within CD4 T cells]	Tfh (x106)	Tfr [% within Tfh]
		day 14 (after cardiac transplantation)	ATG / CTLA4-Ig	1	7.88	0.2939	66.1
				2	7.22	0.5842	32.5
				3	2.87	0.0824	54.2
				4	7.84	0.1034	80.1
			ATG / CTLA4-Ig + αIL6	1	5.36	0.585	49
				2	7.39	0.4531	53.6
				3	4.59	0.0472	77.6
				4	5.64	0.0557	63.1
				5	6.48	0.0676	51.8
					IgM		IgG
suppl. Figure 2E - 2G					donor MHC-I (H-2Kd)	donor MHC-II (I-Ad)	donor MHC-I (H-2Kd)	donor MHC-II (I-Ad)
		Serum (at rejection/day 100)	ATG / CTLA4-Ig	1	0.3463	0.2059	0.1452	0.1181
				2	0.5672	0.6636	0.3211	0.0572
				3	0.6948	1.2683	0.1364	0.2942
				4	0.4045	0.0994	0.2192	0.0504
				5	1.3734	0.447	0.2018	0.1833
				6	0.3578	0.5262	0.1404	0.1673
				7	0.5432	0.1578	0.461	0.043
				8	TF (death before serum isolation)	TF (death before serum isolation)	TF (death before serum isolation)	TF (death before serum isolation)
				9	1.6726	0.7739	0.4114	0.0756
			ATG / CTLA4-Ig + αIL6	1	1.4201	1.7147	0.3735	0.8742
				2	0.4622	0.4066	0.1171	0.044
				3	0.1031	0.0409	0.1652	0.0424
				4	0.3518	0.2084	0.1305	0.0442
				5	0.2983	0.0766	0.164	0.0452
				6	0.7488	0.2985	0.3051	0.4037
				7	0.6135	0.3851	0.1281	0.7261
				8	0.3419	0.4355	0.1176	0.051
					Cutoff: 0.225	Cutoff: 0.125	Cutoff: 0.175	Cutoff: 0.0628

## Sheet: suppl. Fig. 3
suppl. Figure 3A			cardiac allograft survival [1=event, 0=censored]
		Days after transplantation	ATG / CTLA4-Ig	ATG / CTLA4-Ig + αIL6
		14	0
		14	0
		14	0
		14	0
		14	0
		14	0
		14	0
		14	0
		14	0
		14	0
		14	0
		14	0
		14	0
		14	0
		14		0
		14		0
		14		0
		14		0
		14		0
		14		0
		14		0
		14		0
		14		0
		14		0
		14		0
		14		0
		14		0
		14		0
suppl. Figure 3B - 3C					Peripheral blood (d28)	Spleen (d100)
					CD8 TEM [% within CD8 T cells]	CD8 TEM [% within CD8 T cells]	CD8 TEM (x106)
		days after cardiac transplantation	ATG / CTLA4-Ig + αIL6	1	48.5	6.72	0.43
				2	53.6	3.73	0.16
				3	46.2	3.68	0.08
				4	45.1	5.3	0.18
				5	43.1	1.69	0.05
				6	22.4	1.52	0.12
				7	24.2	/	/
				8	31.1	/	/
			ATG / CTLA4-Ig	1	56.8	4.85	0.44
				2	68.2	12.4	0.77
				3	71.9	9.56	0.71
				4	76.5	TF	TF
				5	72.9	rejected	rejected
				6	74.1	rejected	rejected
				7	75.1	rejected	rejected
				8	88.5	censored (d80)	censored (d80)
				9	64.8	rejected	rejected
			naive BL6	1	n.d.	3.86	0.44
				2	n.d.	0.15	0.77
				3	n.d.	1.74	0.71

## Sheet: suppl. Fig. 4
suppl. Figure 4B and 4D			group	individual	scanned area [mm²]	CD4+ IL10+ [cells/mm²]	IL10+ [% within CD4+ cells]	CD4+ IL17+ [cells/mm²]	IL17+ [% within CD4+ cells]
		cardiac allografts (day 14 after transplantation)	ATG / CTLA4-Ig + αIL6	1	22.0804	33.5592	47.9922	0.452891	0.647668
				2	28.3142	51.9174	42.3509	0.0353179	0.0288101
				3	29.7121	19.6216	18.7219	0.370219	0.353243
				4	17.0508	280.162	71.2135	0	0
				5	28.3597	3.87874	10.6075	0	0
				6	41.8555	1.12291	77.0492	0	0
				7	25.2895	2.29344	25.2174	1.34443	14.7826
				8	25.2896	2.05618	36.8794	0.434962	7.80142
				9	30.7776	1.29965	33.0579	0.129965	3.30579
				10	34.9746	0.0285922	5.88235	0	0
				11	33.4934	0.26871	23.0769	0.26871	23.0769
			ATG / CTLA4-Ig	1	39.5167	3.99831	33.2632	0.126529	1.05263
				2	48.9894	1.20434	4.30029	0.102063	0.364431
				3	26.9882	8.67045	21.2727	0.259372	0.636364
				4	31.3475	0	0	0	0
				5	35.5517	0.0281281	0.952381	0.421921	14.2857
				6	34.0016	1.32347	7.79896	0.0294104	0.17331
				7	30.0575	0.0665391	2.94118	0.0332696	1.47059
				8	35.0591	0.0285233	4.54545	0.0285233	4.54545
				9	32.6152	0	0	0.214624	7.36842
				10	26.4861	0.0755114	2.24719	0.0755114	2.24719
suppl. Figure 4C		IL17-signaling (M27382)

[truncated: 1 more sheets: Legend]
